# Supplementary material for: Low-Risk and High-Risk NSMPs: A Prognostic Subclassification of No Specific Molecular Profile Subtype of Endometrial Carcinomas
Source: Cancers (Basel). 2024 Sep 21;16(18):3221. doi: 10.3390/cancers16183221 (PMC11429616; doi:10.3390/cancers16183221)
Supplement: Supplementary file 1 [file cancers-16-03221-s001.zip]

Archive with 1 entries (1 files):
- cancers-3132997-supplementary.pdf
